# Supplementary material for: Epidemiology, Clinical Characteristics, and Risk Factors for Running-Related Injuries among South African Trail Runners
Source: Int J Environ Res Public Health. 2021 Nov 30;18(23):12620. doi: 10.3390/ijerph182312620 (PMC8656810; doi:10.3390/ijerph182312620)
Supplement: Supplementary file 1 [file ijerph-18-12620-s001.zip]

Archive with 3 entries (3 files):
- Online supplementary File S1.pdf
- Online supplementary File S2.pdf
- Online supplementary File S3.pdf
